# Supplementary material for: Diagnosis of an imprinted-gene syndrome by a novel bioinformatics analysis of whole-genome sequences from a family trio
Source: Mol Genet Genomic Med. 2014 Aug 26;2(6):530–8. doi: 10.1002/mgg3.107 (PMC4303223; doi:10.1002/mgg3.107)
Supplement: Table S1 — RNA-Seq quality metrics. [file mgg30002-0530-sd1.xlsx]

## Sheet: Supp Table S1
	proband	mother	father	grandmother	grandfather	aunt
libqc--total reads post-clipping	28616827	29079771	33108153	43029334	30415484	33111063
gene_alignment--genes above 0 counts	18215	18621	18773	19048	18530	18852
overall_alignment--mapped reads	54733678	56619997	64358596	84146905	58901919	64837965
rna_alignment--base qual mean	36.9285	36.8421	37.4245	37.46	37.555	37.0829
rna_alignment--base qual stdev	5.0969	5.1738	4.4865	4.4961	4.4095	4.8247
rna_alignment--insert mean	146.354	153.92	156.864	179.149	182.835	161.747
rna_alignment--mapped reads	46282364	46556824	53933654	70445490	49129538	53584560
rna_alignment--median skew	0.96	0.43	0.26	0.47	0.36	0.33
